# Supplementary material for: Nutritional Quality of Plant-Based Cheese Available in Spanish Supermarkets: How Do They Compare to Dairy Cheese?
Source: Nutrients. 2021 Sep 21;13(9):3291. doi: 10.3390/nu13093291 (PMC8465168; doi:10.3390/nu13093291)
Supplement: Supplementary file 1 [file nutrients-13-03291-s001.zip]

Archive with 1 entries (1 files):
- nutrients-1325670-supplementary.pdf
